# Supplementary material for: Human CD4+ T cells recognize Mycobacterium tuberculosis–infected macrophages amid broader responses
Source: J Exp Med. 2025 Sep 24;222(12):e20250460. doi: 10.1084/jem.20250460 (PMC12459340; doi:10.1084/jem.20250460)
Supplement: Data S3 — lists CDR3β sequences from Mtb-specific GLIPH2 groups also grouped by TCRdist3 in Fig.4. [file jem_20250460_datas3.xlsx]

## Sheet: ExtendedData3
Supplemental Data 3. CDR3 sequences clustered by both algorithms or unique to GLIPH2 if requiring representation of TCRs from at least 2 individuals in each group/meta-clonotype.
53 CDR3β sequences found with GLIPH2 and TCRdist3	32 CDR3β sequences found only with GLIPH2
CASSESGGSNQPQHF	CASREGGNTIYF
CASSFVDSSYEQYF	CASRRDSYNEQFF
CASSLALFGGYTF	CASSHGTGGKYEQYF
CASSLRTKETQYF	CASSLVGGPYEQYF
CASSLVTSGTYEQYF	CASSLWQGEQFF
CASSQDPQGIGKLFF	CASSQDPQGGSNQPQHF
CASSSGTESNQPQHF	CASSRGQGNSPLHF
CASSSSGTKYNEQFF	CASSTTNTEAFF
CASSVGTESNQPQHF	CASRGDGYGYTF
CATSRDNQPQHF	CASSANRDQPQHF
CSARAGGGEAKNIQYF	CASSLADSNQPQHF
CSARRDSYNEQFF	CASSLVQGPYEQYF
CSVSTTNTEAFF	CASSLWRGEQYF
CASSAHRDQPQHF	CASSQDPQRAEQYF
CASSESGGTNQPQHF	CASSRSGTKYNEQFF
CASSFVDSTYEQYF	CASSVALFGEGYTF
CASSLGTESNQPQHF	CASRGDNYGYTF
CASSLRTRETQYF	CASSFVTSGTYEQYF
CASSMGTGGKYEQYV	CASSLGTESNSPLHF
CASSQGTGGKYEQYF	CASSLVSGPYEQYF
CASSSPGQGGANYGYTF	CASSPGTESNSPLHF
CASSTGTESNQPQHF	CASSRGQGNEPQHF
CATRGDNYGYTF	CASSSPGQGGNNYGYTF
CATSRDNSPLHF	CASSVALFGETQYF
CSARASGGEAKNIQYF	CASRKQGHEQFF
CSARSSGGEAKNIQYF	CASSGTGTGADAFF
CSVSVTNTEAFF	CASSLVAGPYEQYF
CASSFADSNQPQHF	CASSLWEGEQYF
CASSGTGTGAEQYF	CASSQDPQGDTQYF
CASSLGTGGKYEQYF	CASSRGQGNQPQHF
CASSLRTRSYEQYF	CASSSPGQGGSNYGYTF
CASSPGTESNQPQHF	CSARKQGYEQYF
CASSRDNSPLHF
CASSSPGQGGLNYGYTF
CASSTSGTKYNEQFF
CATSQDDQPQHF
CAWREGGETQYF
CSARKQGNEQFF
CSARTSGGEAKNIQYF
CASSALFGLETQYF
CASSFGTESNQPQHF
CASSKSGTKYNEQFF
CASSLRSRSYEQYF
CASSLVEGPYEQYF
CASSQDPQGAMNTEAFF
CASSRGTGGKYEQYF
CASSSPGQGGVNYGYTF
CASSVALFGNTIYF
CATSRDDQPQHF
CSANMPEAFF
CSARQDSYNEQFF
CSASMPEAFF
CSAREGGETQYF
