# Supplementary material for: Human CD4+ T cells recognize Mycobacterium tuberculosis–infected macrophages amid broader responses
Source: J Exp Med. 2025 Sep 24;222(12):e20250460. doi: 10.1084/jem.20250460 (PMC12459340; doi:10.1084/jem.20250460)
Supplement: Data S4 — lists TCR sequences cloned into SKW-3 cells for screening peptides and infected macrophage responses in Figs. 5 and 6. [file jem_20250460_datas4.xlsx]

## Sheet: ExtendedData4
Supplemental Data 4. Sequences of cloned TCRs.
GLIPH2 Group	patient_id	TRAV	CDR3a	TRAJ	TRBV	CDR3b	TRBJ	subset	TRBVseq	TRBJseq	TRAVseq	TRAJseq
S%SGTKYNE	CL011	TRAV13-1*01	CAAVGSSNTGKLIF	TRAJ37*01	TRBV11-2*01	CASSRSGTKYNEQFF	TRBJ2-1*01	CD4	MGTRLLCWAALCLLGAELTEAGVAQSPRYKIIEKRQSVAFWCNPISGHATLYWYQQILGQGPKLLIQFQNNGVVDDSQLPKDRFSAERLKGVDSTLKIQPAKLEDSAVYLCASSL	SYNEQFFGPGTRLTVL	MTSIRAVFIFLWLQLDLVNGENVEQHPSTLSVQEGDSAVIKCTYSDSASNYFPWYKQELGKGPQLIIDIRSNVGEKKDQRIAVTLNKTAKHFSLHITETQPEDSAVYFCAAS	GSGNTGKLIFGQGTTLQVKPD
SSPGQGG%NYG	CL011	TRAV17*01	CATARTGANNLFF	TRAJ36*01	TRBV28*01	CASSSPGQGGSNYGYTF	TRBJ1-2*01	CD4	MGIRLLCRVAFCFLAVGLVDVKVTQSSRYLVKRTGEKVFLECVQDMDHENMFWYRQDPGLGLRLIYFSYDVKMKEKGDIPEGYSVSREKKERFSLILESASTNQTSMYLCASSL	NYGYTFGSGTRLTVV	METLLGVSLVILWLQLARVNSQQGEEDPQALSIQEGENATMNCSYKTSINNLQWYRQNSGRGLVHLILIRSNEREKHSGRLRVTLDTSKKSSSLLITASRAADTASYFCATD	QTGANNLFFGTGTRLTVIPY
R%SGGEAKNI	CL011	TRAV1-2*01	CAVRDPGNTDKLIF	TRAJ34*01	TRBV20-1*01	CSARTSGGEAKNIQYF	TRBJ2-4*01	CD4	MLLLLLLLGPGISLLLPGSLAGSGLGAVVSQHPSWVICKSGTSVKIECRSLDFQATTMFWYRQFPKQSLMLMATSNEGSKATYEQGVEKDKFLINHASLTLSTLTVTSAHPEDSSFYICSAR	AKNIQYFGAGTRLSVL	MWGVFLLYVSMKMGGTTGQNIDQPTEMTATEGAIVQINCTYQTSGFNGLFWYQQHAGEAPTFLSYNVLDGLEEKGRFSSFLSRSKGYSYLLLKELQMKDSASYLCAVR	SYNTDKLIFGTGTRLQVFPN
RKQG%E	CL007	TRAV26-1*01	CIVRVGQGRAGNNRKLIW	TRAJ38*01	TRBV6-5*01	CASRKQGHEQFF	TRBJ2-1*01	CD4	MSIGLLCCAALSLLWAGPVNAGVTQTPKFQVLKTGQSMTLQCAQDMNHEYMSWYRQDPGMGLRLIHYSVGAGITDQGEVPNGYNVSRSTTEDFPLRLLSAAPSQTSVYFCASSY	SYNEQFFGPGTRLTVL	MRLVARVTVFLTFGTIIDAKTTQPPSMDCAEGRAANLPCNHSTISGNEYVYWYRQIHSQGPQYIIHGLKNNETNEMASLIITEDRKSSTLILPHATLRDTAVYYCIVRV	NAGNNRKLIWGLGTSLAVNPN
%MPE	CL012	TRAV21*01	CAVYTSGTYKYIF	TRAJ40*01	TRBV20-1*01	CSASMPEAFF	TRBJ1-1*01	CD4	MLLLLLLLGPGISLLLPGSLAGSGLGAVVSQHPSWVICKSGTSVKIECRSLDFQATTMFWYRQFPKQSLMLMATSNEGSKATYEQGVEKDKFLINHASLTLSTLTVTSAHPEDSSFYICSAR	NTEAFFGQGTRLTVV	METLLGLLILWLQLQWVSSKQEVTQIPAALSVPEGENLVLNCSFTDSAIYNLQWFRQDPGKGLTSLLLIQSSQREQTSGRLNASLDKSSGRSTLYIAASQPGDSATYLCAVR	TTSGTYKYIFGTGTRLKVLAN
S%GTESNQP	CL012	TRAV9-2*01	CALKFSGGYNKLIF	TRAJ4*01	TRBV7-2*01	CASSLGTESNQPQHF	TRBJ1-5*01	CD4	MGTRLLFWVAFCLLGADHTGAGVSQSPSNKVTEKGKDVELRCDPISGHTALYWYRQSLGQGLEFLIYFQGNSAPDKSGLPSDRFSAERTGGSVSTLTIQRTQQEDSAVYLCASSL	SNQPQHFGDGTRLSIL	MNYSPGLVSLILLLLGRTRGNSVTQMEGPVTLSEEAFLTINCTYTATGYPSLFWYVQYPGEGLQLLLKATKADDKGSNKGFEATYRKETTSFHLEKGSVQVSDSAVYFCALS	FSGGYNKLIFGAGTRLAVHPY
SLRT%ET	CL007	TRAV8-6*01	CALSRSNYQLIW	TRAJ33*01	TRBV5-6*01	CASSLRTKETQYF	TRBJ2-5*01	CD4	MGPGLLCWALLCLLGAGLVDAGVTQSPTHLIKTRGQQVTLRCSPKSGHDTVSWYQQALGQGPQFIFQYYEEEERQRGNFPDRFSGHQFPNYSSELNVNALLLGDSALYLCASSL	QETQYFGPGTRLLVL	MLLLLVPAFQVIFTLGGTRAQSVTQLDSQVPVFEEAPVELRCNYSSSVSVYLFWYVQYPNQGLQLLLKYLSGSTLVESINGFEAEFNKSQTSFHLRKPSVHISDTAEYFCAVS	DSNYQLIWGAGTKLIIKPD
