# Supplementary material for: Human CD4+ T cells recognize Mycobacterium tuberculosis–infected macrophages amid broader responses
Source: J Exp Med. 2025 Sep 24;222(12):e20250460. doi: 10.1084/jem.20250460 (PMC12459340; doi:10.1084/jem.20250460)
Supplement: Data S5 — lists the MTB300 peptides divided into the 15 subpools used for peptide screening in Fig. 5. [file jem_20250460_datas5.xlsx]

## Sheet: Updated Minipools
Supplemental Data 5. MTB300 peptide megapool and subpool constitutent peptides.
			Updated
Antigen	Peptide	LJI Peptide iD	SubPool
Rv0124, Rv0297, Rv1243c, Rv1788, Rv1791, Rv2490c	AQIYQAVSAQAAAIH	4352	1
Rv0256c, Rv0280, Rv0453	ARMWIQAATTMASYQ	4352	1
Rv0288	GDMAGYAGTLQSLGA	4352	1
Rv0288, Rv3019c	EDLVRAYHSMSSTHE	4352	1
Rv0290	QLSALWARFPLPVIP	4352	1
Rv0293c	RCALHWFPGSHLLHV	4352.01	1
Rv0690c	AVPLRLLGGLHRMVL	4352.01	1
Rv1047, Rv1199c, Rv2512c, Rv3023c, Rv3115	ASIIRLVGAVLAEQH	4352.01	1
Rv0125	PQVVNINTKLGYNNA	4352	1
Rv0256c, Rv3018c	LAWLVQASANSAAMA	4352	1
Rv0288	HEANTMAMMARDTAE	4352	1
Rv0288, Rv3019c	LQSLGADIASEQAVL	4352	1
Rv0291	AARLLSIRAMSTKFS	4352.01	1
Rv0294	AKLMRDIPFRVGAVV	4352.01	1
Rv0690c	MYRELLELVAADVES	4352.01	1
Rv1047, Rv1199c, Rv2512c, Rv3023c, Rv3115	FPDRASIIRLVGAVL	4352.01	1
Rv0125	SVLAAVGLGLATAPA	4352	1
Rv0280, Rv0286, Rv0453, Rv1387, Rv3018c, Rv3021c	GINTIPIAINEAEYV	4352	1
Rv0288	MAMMARDTAEAAKWG	4352	1
Rv0288, Rv3019c	LQSLGAEIAVEQAAL	4352	1
Rv0291	AAVDKDAVIVAAAGN	4352.01	2
Rv0294	DESWQQFRQELIPLL	4352.01	2
Rv0985c	IDLNVLLSAAINFFL	4352.01	2
Rv1172c	ALLPRAGAAAAAALP	4352.01	2
Rv0125	VAQVGPQVVNINTKL	4352	2
Rv0286, Rv0453	YAAALVAMPTLAELA	4352	2
Rv0288	MLGHAGDMAGYAGTL	4352	2
Rv0288, Rv3019c	MSQIMYNYPAMMAHA	4352	2
Rv0291	ALSVLVGLTAATVAI	4352.01	2
Rv0294	MWDPDVYLAFSGHRN	4352.01	2
Rv0987	CILAWILVRIINVRS	4352.01	2
Rv1172c	ALSRVHSMFLGTGGS	4352.01	2
Rv0129c	GQNYTYKWETFLTRE	4352	2
Rv0287, Rv3020c	AAFQAAHARFVAAAA	4352	2
Rv0288	MSQIMYNYPAMLGHA	4352	2
Rv0288, Rv3019c	MSQIMYNYPAMRAHA	4352	2
Rv0291	ATEVVRRLTATAHRG	4352.01	2
Rv0294	STIFPFRRLFMVADV	4352.01	2
Rv0987	IGLVTQTINDFYFVI	4352.01	2
Rv1172c	ALSRVQSMFLGTGGS	4352.01	2
Rv0129c, Rv1886c	DPMVQIPRLVANNTR	4352	3
Rv0287, Rv3020c	AAFQGAHARFVAAAA	4352	3
Rv0288	QAALQSAWQGDTGIT	4352	3
Rv0289	DRWLDLRYVGPASAD	4352	3
Rv0292	AILRRRRRIAEPATC	4352.01	3
Rv0294	STIFPFRRLFMVAEV	4352.01	3
Rv1037c, Rv1198, Rv1793, Rv2346c, Rv3619c	AEHQAIIRDVLTASD	4352.01	3
Rv1172c	APQINFFYYLGEPIV	4352.01	3
Rv0129c, Rv1886c, Rv3804c	PSPSMGRDIKVQFQS	4352	3
Rv0287, Rv3020c	AAGTYVAADAAAASS	4352	3
Rv0288	SAWQGDTGITYQAWQ	4352	3
Rv0289	EVVDYLGIPASARPV	4352	3
Rv0292	ALTALIRDPPADSTG	4352.01	3
Rv0298	AYAQRVYQANRAAGS	4352.01	3
Rv1037c, Rv1198, Rv1793, Rv2346c, Rv3619c	AEHQAIVRDVLAASD	4352.01	3
Rv1172c, Rv1788, Rv1791	MSFVTTQPEALAAAA	4352.01	3
Rv0129c, Rv1886c, Rv3804c	QVPSASMGRDIKVQF	4352	3
Rv0287, Rv3020c	AAGTYVAADAAAAST	4352	3
Rv0288	VRAYHAMSSTHEANT	4352	3
Rv0289	GNGVVALRNAQLVTF	4352	3
Rv0292	EIGWEAGTAAPDEIP	4352.01	4
Rv0298	VTVDAAVLAAIDADA	4352.01	4
Rv1047, Rv1199c, Rv2512c, Rv3023c, Rv3115	YLGLEVLTRARAALT	4352.01	4
Rv1195	MHVSFVMAYPEMLAA	4352.01	4
Rv0256c	AEAPAAAAAPEEQVQ	4352	4
Rv0288	AMEDLVRAYHAMSST	4352	4
Rv0288	YAGTLQSLGAEIAVE	4352	4
Rv0290	AAGAQLLWQLPLLSI	4352	4
Rv0293c	AQAVYDFRSIVDYLR	4352.01	4
Rv0299	EHELYVAVLSNALHR	4352.01	4
Rv1047, Rv1199c, Rv2512c, Rv2666, Rv3023c, Rv3115	AGWLAFFRDLVARGL	4352.01	4
Rv1195	SSYAATEVANAAAGQ	4352.01	4
Rv0256c, Rv0280, Rv0286, Rv0453, Rv1387, Rv2123, Rv3018c, Rv3021c	GAMVATNFFGINTIP	4352	4
Rv0288	AMMARDTAEAAKWGG	4352	4
Rv0288	YNYPAMLGHAGDMAG	4352	4
Rv0290	AAGVAAWSLIALMIP	4352	4
Rv0293c	LDYLRRMTVFLQGLM	4352.01	4
Rv0299	RVPEDLLAMVVAVEQ	4352.01	4
Rv1047, Rv1199c, Rv2512c, Rv2666, Rv3023c, Rv3115	LRGLLSTFIAALMGA	4352.01	4
Rv1195	VHVSFVMAYPEMLAA	4352.01	4
Rv0256c, Rv0280, Rv0286, Rv0453, Rv1387, Rv2123, Rv3018c, Rv3021c, Rv3873	GVLVATNFFGINTIP	4352	5
Rv0288	AQWNQAMEDLVRAYH	4352	5
Rv0288	YQAWQAQWNQAMEDL	4352	5
Rv0290	GWYLVAATAAAATLR	4352	5
Rv0293c	LNYRPLLPKDRRMII	4352.01	5
Rv0442c, Rv1789	AWMSAAAAQAEQAAT	4352.01	5
Rv1047, Rv1199c, Rv2512c, Rv2666, Rv3023c, Rv3115	QASPDLLRGLLSTFI	4352.01	5
Rv1196	LGGLWTAVSPHLSPL	4352.01	5
Rv0256c, Rv0280, Rv0286, Rv0453, Rv1387, Rv3018c, Rv3021c, Rv3873	AVLVATNFFGINTIP	4352	5
Rv0288	DTGITYQAWQAQWNQ	4352	5
Rv0288, Rv3019c	EDLVRAYHAMSSTHE	4352	5
Rv0290	IPVMAYLVGLFAWVL	4352	5
Rv0293c	RCALHWFPGSHLLAC	4352.01	5
Rv0453	GWSSLGREYAAVAEE	4352.01	5
Rv1047, Rv1199c, Rv2512c, Rv3023c, Rv3115	ARTDLLAFTAFPKQI	4352.01	5
Rv1196	LSPISNMVSMANNHM	4352.01	5
Rv1196	LSPISNMVSMANNHV	4352.01	5
Rv1196	LAQPTQGTTPSSKLG	4352.01	5
Rv1196	YGEMWAQDAAAMFGY	4352.01	5
Rv1705c, Rv1789	APYVAWMRATAIQAE	4352.01	5
Rv1808	AQLSQLISLLPSTLQ	4352.01	6
Rv1886c, Rv3804c	AGCQTYKWETFLTSE	4352.02	6
Rv2608	AWHGPASLAMTRAAS	4352.02	6
Rv2608	SPAMVAANRTRLASL	4352.02	6
Rv1196	LSPLSNMVSMANNHM	4352.01	6
Rv1196	LIATNLLGQNTPAIA	4352.01	6
Rv1196, Rv1361c, Rv3478	AELMILIATNLLGQN	4352.01	6
Rv1705c, Rv1789, Rv1802, Rv1808, Rv2892c, Rv3136, Rv3621c	FGQNTSAIAAAEAQY	4352.01	6
Rv1886c	HPQQFIYAGSLSALL	4352.01	6
Rv1908c	WTNTPTKWDNSFLEI	4352.02	6
Rv2608	DALSGLGLPPPWQPA	4352.02	6
Rv2608	TRAASPYVGWLNTAA	4352.02	6
Rv1196	RSPISNMVSMANNHM	4352.01	6
Rv1196	LLEQAAAVEEASDTA	4352.01	6
Rv1196, Rv1361c, Rv3478	AQNGVQAMSSLGSSL	4352.01	6
Rv1705c, Rv1789, Rv1808, Rv2892c, Rv3136	FGQNTGAIAAAEARY	4352.01	6
Rv1886c	AGSLSALLDPSQGMG	4352.01	6
Rv1926c	TFAAPVALAAYPITG	4352.02	6
Rv2608	DVDWAEVAADLQQGA	4352.02	6
Rv2608	VQGVNDALSGLGLPP	4352.02	6
Rv1196	MVDFGALPPEINSARMYAGP	4352.01	7
Rv1196	LLGQNTPAIAVNEAE	4352.01	7
Rv1198, Rv1793, Rv2346c	AEHQAIVRDVLAAGD	4352.01	7
Rv1705c, Rv1789, Rv1808, Rv2892c, Rv3136, Rv3621c	FFGQNTAAIAATEAQ	4352.01	7
Rv1886c	GCQTYKWETFLTSEL	4352.01	7
Rv1926c	VALAAYPITGKLGSE	4352.02	7
Rv2608	FGFSIPQLGFTLSGA	4352.02	7
Rv2608	YPTVDYAFQYDGVND	4352.02	7
Rv1196	AAERGPGQMLGGLPV	4352.01	7
Rv1196	LLPFEEAPEMTSAGG	4352.01	7
Rv1199c	RSRPRRTTRRMDRRT	4352.01	7
Rv1705c, Rv1789, Rv1808, Rv2892c, Rv3136, Rv3621c	FGQNTASIAATEAQY	4352.01	7
Rv1886c	LSIVMPVGGQSSFYS	4352.01	7
Rv2024c	ARILRQLATPISVII	4352.02	7
Rv2608	FGLFPDVDWAEVAAD	4352.02	7
Rv2660c	QRNLSVVAPSQFTFS	4352.02	7
Rv1196	AANQLMNNVPQALQQ	4352.01	7
Rv1196	MVAAASPYVAWMSVT	4352.01	7
Rv1317c	AQLGYTIRQLERLLQ	4352.01	7
Rv1706c, Rv1800, Rv1802, Rv1808, Rv2892c, Rv3135, Rv3621c	LAAAAAWDALAAELY	4352.01	7
Rv1886c	LTSELPQWLSANRAV	4352.02	8
Rv2024c	GADATAAAAFEQFLA	4352.02	8
Rv2608	GILTRFGFSIPQLGF	4352.02	8
Rv2660c	VVAPSQFTFSSRSPD	4352.02	8
Rv1196	AAVEEASDTAAANQL	4352.01	8
Rv1196	PGQMLGGLPVGQMGA	4352.01	8
Rv1317c	IRQLERLLQAVVGAG	4352.01	8
Rv1706c, Rv1808, Rv3135, Rv3136	AAASWDALAAELASA	4352.01	8
Rv1886c	PQWLSANRAVKPTGS	4352.02	8
Rv2024c	IMLLAYYIAAVNIES	4352.02	8
Rv2608	GLAGDAWHGPASLAM	4352.02	8
Rv2770c	LPPEVNSARMYGGAG	4352.02	8
Rv1196	AAYETAYGLTVPPPV	4352.01	8
Rv1196	SPYVAWMSVTAGQAE	4352.01	8
Rv1366	AVHVWLRLPAGRVEI	4352.01	8
Rv1788, Rv1791	AAIHEMFVNTLQMSS	4352.01	8
Rv1886c	PSMGRDIKVQFQSGG	4352.02	8
Rv2024c	KQQVIAELYEKFFRI	4352.02	8
Rv2608	LGLPPPWQPALPRLF	4352.02	8
Rv2770c	VDFGALPPEVNSARM	4352.02	8
Rv1196	GGLPVGQMGARAGGG	4352.01	9
Rv1196	TPAIAVNEAEYGEMW	4352.01	9
Rv1366	LQSLWANFYELLADA	4352.01	9
Rv1788, Rv1791	AAIHEMFVNTLVASS	4352.01	9
Rv1886c	PVGGQSSFYSDWYSP	4352.02	9
Rv2031c	AYGSFVRTVSLPVGA	4352.02	9
Rv2608	LPPEVNSARIFAGAG	4352.02	9
Rv2823c	AAFSRMLSLFFRQHI	4352.02	9
Rv1196	GSASLVAAAQMWDSV	4352.01	9
Rv1196	VAAAQMWDSVASDLF	4352.01	9
Rv1705c	WFINWYLPISQLFYN	4352.01	9
Rv1788, Rv1791	SSYAATEVANAAAAS	4352.01	9
Rv1886c	SAMILAAYHPQQFIY	4352.02	9
Rv2031c	QMATTLPVQRHPRSL	4352.02	9
Rv2608	LTTYILLPSQDLPLL	4352.02	9
Rv2823c	FDHEFTFGWDELLSK	4352.02	9
Rv1196	IAENRAELMILIATN	4352.01	9
Rv1196	VPPPVIAENRAELMI	4352.01	9
Rv1705c, Rv1706c, Rv1789, Rv1802	AAAQASAAAAAYEAA	4352.01	9
Rv1789	NRASLMQLISTNVFG	4352.01	9
Rv1886c	SSFYSDWYSPACGKA	4352.02	10
Rv2123, Rv3018c, Rv3020c	ADYLRMWIQAATVMS	4352.02	10
Rv2608	MNFAVLPPEVNSARI	4352.02	10
Rv2823c	FDREFTFGWDELLSK	4352.02	10
Rv1196	INSARMYAGPGSASL	4352.01	10
Rv1196	WMSVTAGQAELTAAQ	4352.01	10
Rv1705c, Rv1706c, Rv1789, Rv1802, Rv3125c, Rv3135	AATQARAAAAAFEAA	4352.01	10
Rv1802	YVAWMSATAALAREA	4352.01	10
Rv1886c	THSWEYWGAQLNAMK	4352.02	10
Rv2123, Rv3018c, Rv3021c	DYVRMWVQAATVMSA	4352.02	10
Rv2608	PQLGFTLSGATPADA	4352.02	10
Rv2823c	FYNEKAFLLTTFDVS	4352.02	10
Rv2853	FVQALTTAAASYASV	4352.02	10
Rv2996c	IVQINGRHFDLRAQG	4352.02	10
Rv3021c	LLEFAVVLELAILSI	4352.02	10
Rv3330	MAFLRSVSCLAAAVF	4352.02	10
Rv3619	QAAGNNMAQTDSAVG	4352.02	10
Rv3620c	VEDEARRMWASAQNI	4352.03	10
Rv3873	GAMGQGAQSGGSTRP	4352.03	10
Rv3874	GNFERISGDLKTQID	4352.03	10
Rv2853	YASVEAANASPLQVA	4352.02	11
Rv3012c	AVDGRFAVPQILGDE	4352.02	11
Rv3024c	AEKFKEDVINDFVSS	4352.02	11
Rv3330	MAFLRSVSRLAAAVF	4352.02	11
Rv3619	QFGDVDAHGAMIRAQ	4352.02	11
Rv3620c	VHAQTVEDEARRMWA	4352.03	11
Rv3873	GLVAPAPLAQEREED	4352.03	11
Rv3874	KQELDEISTNIRQAG	4352.03	11
Rv2873	SRIDGTHQTLQGADL	4352.02	11
Rv3015c	AASLLDEDMDALEEA	4352.02	11
Rv3024c	AHGETVSAVAELIGD	4352.02	11
Rv3418c	GEEYLILSARDVLAV	4352.02	11
Rv3619	QLGRNFQVIYEQANA	4352.02	11
Rv3804c	ALGATPNTGPAPQGA	4352.03	11
Rv3873	GSTRPGLVAPAPLAQ	4352.03	11
Rv3874	LAQEAGNFERISGDL	4352.03	11
Rv2873, Rv2875	AAFSKLPASTIDELK	4352.02	11
Rv3015c	YRIAARPGAVTRRAA	4352.02	11
Rv3024c	QQIKFAALSARAVAL	4352.02	11
Rv3615c	LRIAAKIYSEADEAW	4352.02	11
Rv3620c	AGRFEVHAQTVEDEA	4352.02	12
Rv3804c	GGHNGVFDFPDSGTH	4352.03	12
Rv3874	AAVVRFQEAANKQKQ	4352.03	12
Rv3874	MAEMKTDAATLAQEA	4352.03	12
Rv2873, Rv2875	ANATVYMIDSVLMPP	4352.02	12
Rv3018c	EIVQFLEETFAAYDQ	4352.02	12
Rv3025c	ALQSHDDVALVSVMW	4352.02	12
Rv3615c	VDLAKSLRIAAKIYS	4352.02	12
Rv3620c	AMRDMAGRFEVHAQT	4352.02	12
Rv3804c	GGQSSFYSDWYQPAC	4352.03	12
Rv3874	AAGTAAQAAVVRFQEAANKQ	4352.03	12
Rv3874	TDAATLAQEAGNFER	4352.03	12
Rv2874	AALPLLFFALAGQRI	4352.02	12
Rv3018c, Rv3021c	AALPAVGAAAGAPAA	4352.02	12
Rv3025c	ILPIAEMSVVAMEFG	4352.02	12
Rv3619	AEHQAIISDVLTASD	4352.02	12
Rv3620c	ATSLDTMTQMNQAFR	4352.02	12
Rv3804c	GKAGCQTYKWETFLT	4352.03	12
Rv3874	AGSLQGQWRGAAGTAAQAAV	4352.03	12
Rv3874	VQYSRADEEQQQALS	4352.03	12
Rv2874	GTVVLTATFALGAAL	4352.02	13
Rv3018c, Rv3021c	AAVPAVGAAAGAPAA	4352.02	13
Rv3025c	SARLRLLRDRLVEGV	4352.02	13
Rv3619	AGSLEAEHQAIISDV	4352.02	13
Rv3620c	LHGVRDGLVRDANNY	4352.02	13
Rv3804c	MGRDIKVQFQSGGAN	4352.03	13
Rv3874	EISTNIRQAGVQYSRADEEQ	4352.03	13
Rv3874	VRFQEAANKQKQELD	4352.03	13
Rv2874	LALVGFLGGLITGIS	4352.02	13
Rv3018c, Rv3021c	ALSAEYAAVAQELSV	4352.02	13
Rv3125c, Rv3135, Rv3136	IQARAAALAFEQAYA	4352.02	13
Rv3619	DAHGAMIRAQAGSLE	4352.02	13
Rv3620c	MTDPHAMRDMAGRFE	4352.02	13
Rv3804c	QTYKWETFLTSELPG	4352.03	13
Rv3874	KTQIDQVESTAGSLQGQWRG	4352.03	13
Rv3875	MTEQQWNFAGIEAAASAIQG	4352.03	13
Rv2874	LALVGFLGGLITGTS	4352.02	13
Rv3018c, Rv3021c	DYVRMWVQAATAMSA	4352.02	13
Rv3136	AAGGWDSLAAELATT	4352.02	13
Rv3619	EQANAHGQKVQAAGN	4352.02	13
Rv3620c	MTSRFMTDPHAMRDM	4352.02	14
Rv3804c	VEYLQVPSPSMGRDI	4352.03	14
Rv3874	ISTNIRQAGVQYSRA	4352.03	14
Rv3875	NNALQNLARTISEAGQAMAS	4352.03	14
Rv2874	RGKVVLIDFWAYPCI	4352.02	14
Rv3018c, Rv3022c	ELFVAAYVPYVAWLV	4352.02	14
Rv3136	LLGQNTAAIAAIEAQ	4352.02	14
Rv3619	FQVIYEQANAHGQKV	4352.02	14
Rv3620c	NIVNMLHGVRDGLVR	4352.02	14
Rv3804c	VPSPSMGRDIKVQFQ	4352.03	14
Rv3874	QAAVVRFQEAANKQK	4352.03	14
Rv3875	ARTISEAGQAMASTE	4352.03	14
Rv2996c	INLIIHYVDRPGALG	4352.02	14
Rv3021c	GWIISNIFGAIPVLA	4352.02	14
Rv3136	VTANRAELKALIASN	4352.02	14
Rv3619	HGQKVQAAGNNMAQT	4352.02	14
Rv3620c	RRMWASAQNISGAGW	4352.03	14
Rv3873	APLAQEREEDDEDDW	4352.03	14
Rv3874	QGQWRGAAGTAAQAA	4352.03	14
Rv3875	ELNNALQNLARTISE	4352.03	14
Rv2996c	INLIIHYVHRAGALG	4352.02	15
Rv3021c	GWIISNIFGAIPVLG	4352.02	15
Rv3330	LENDNQLLYNYPGAL	4352.02	15
Rv3619	MTINYQFGDVDAHGA	4352.02	15
Rv3620c	SAQNISGAGWSGMAE	4352.03	15
Rv3873	EREEDDEDDWDEEDD	4352.03	15
Rv3874	ADEEQQQALSSQMGF	4352.03	15
Rv3875	IQGNVTSIHSLLDEG	4352.03	15
Rv3875	QNLARTISEAGQAMA	4352.03	15
Rv3875	EGKQSLTKLAAAWGG	4352.03	15
Rv3875	ISEAGQAMASTEGNV	4352.03	15
Rv3875	LTKLAAAWGGSGSEA	4352.03	15
Rv3875	NVTSIHSLLDEGKQS	4352.03	15
Rv3875	QAMASTEGNVTGMFA	4352.03	15
Rv3875	QKWDATATELNNALQ	4352.03	15
Rv3875	SAIQGNVTSIHSLLD	4352.03	15
Rv3875	SGSEAYQGVQQKWDA	4352.03	15
Rv3875	TATELNNALQNLART	4352.03	15
Rv3875	YQGVQQKWDATATEL	4352.03	15
Rv3876	RQSGATIADVLAEKE	4352.03	15
